# Supplementary material for: Unilateral EMG-Guided Botulinum Toxin for Retrograde Cricopharyngeus Dysfunction: A Prospective Clinical and Neurophysiological Study
Source: Toxins (Basel). 2025 Sep 12;17(9):458. doi: 10.3390/toxins17090458 (PMC12474157; doi:10.3390/toxins17090458)
Supplement: Supplementary file 1 [file toxins-17-00458-s001.zip]

Archive with 1 entries (1 files):
- toxins-3803747-supplementary.pdf
